# Supplementary material for: Get Spliced: Uniting Alternative Splicing and Arthritis
Source: Int J Mol Sci. 2024 Jul 25;25(15):8123. doi: 10.3390/ijms25158123 (PMC11311815; doi:10.3390/ijms25158123)
Supplement: Supplementary file 1 [file ijms-25-08123-s001.zip]

Archive with 1 entries (1 files):
- ijms-3099395-supplementary.pdf
